# Supplementary material for: In Vitro Evaluation of Combination Therapy with Doxorubicin and Quercetin for Uveal Melanoma
Source: Curr Issues Mol Biol. 2026 Jun 18;48(6):636. doi: 10.3390/cimb48060636 (PMC13297987; doi:10.3390/cimb48060636)
Supplement: Supplementary file 1 [file cimb-48-00636-s001.zip]

Archive with 1 entries (1 files):
- Supplementary tables_CIMB.pdf
